# Supplementary material for: Comparison of the effectiveness of open, laparoscopic, and robotic-assisted radical prostatectomies based on complication rates: a retrospective observational study with administrative data from Switzerland
Source: BMC Urol. 2024 Oct 7;24:215. doi: 10.1186/s12894-024-01597-3 (PMC11457412; doi:10.1186/s12894-024-01597-3)
Supplement: Supplementary file 1 — Supplementary Material 1 [file 12894_2024_1597_MOESM1_ESM.xlsx]

## Sheet: Appendix 1
	Appendix 1: Number of procedure-related complications per case by type of surgery
	Number of procedure-related complications	Complete study	Robot-assisted laparoscopic radical Prostatectomy	Conventional laparoscopic radical Prostatectomy	Open retropubic radical Prostatectomy
	0	7595	2726	2896	1973
	1	759	238	219	302
	2	187	51	53	83
	3	42	10	13	19
	4	7	5	0	2
	5	3	2	0	1

## Sheet: Appendix 2
	Appendix 2: Number and proportion of complications examined by type of intervention.
	Number of the 25 most frequent procedure-related complications (proportion per surgical procedure)
	Description	ICD Code	Complete study	Robot-assisted laparoscopic radical Prostatectomy	Conventional laparoscopic radical Prostatectomy	Open retropubic radical Prostatectomy
	Haemorrhage and haematoma complicating a procedure, not elsewhere classified	T81.0	234 (2.7%)	84 (2.8%)	73 (2.3%)	77 (3.2%)
	Acute posthaemorrhagic anaemia	D62	228 (2.7%)	51 (1.7%)	45 (1.4%)	132 (5.5%)
	Other postprocedural disorders of genitourinary system	N99.8	120 (1.4%)	41 (1.4%)	28 (0.9%)	51 (2.1%)
	Retention of urine	R33	79 (0.9%)	23 (0.8%)	38 (1.2%)	18 (0.8%)
	Other complications of procedures, not elsewhere classified	T81.8	72 (0.8%)	23 (0.8%)	16 (0.5%)	33 (1.4%)
	Disruption of operation wound, not elsewhere classified	T81.3	62 (0.7%)	19 (0.6%)	14 (0.4%)	29 (1.2%)
	Other specified disorders of bladde	N32.8	50 (0.6%)	12 (0.4%)	14 (0.4%)	24 ( 1.0%)
	Other specified noninfective disorders of lymphatic vessels and lymph nodes	I89.8	49 (0.6%)	10 (0.3%)	10 (0.3%)	29 (1.2%)
	Infection following a procedure, not elsewhere classified	T81.4	47 (0.5%)	20 (0.7%)	14 (0.4%)	13 (0.5%)
	Injury of rectum	S36.6	40 (0.5%)	6 (0.2%)	9 (0.3%)	25 (1.1%)
	Mechanical complication of urinary (indwelling) catheter	T83.0	36 (0.4%)	9 (0.3%)	10 (0.3%)	17 (0.7%)
	Stress incontinence	N39.3	35 (0.4%)	18 (0.6%)	9 (0.3%)	8 (0.3%)
	Other difficulties with micturition	R39.1	32 (0.4%)	7 (0.2%)	9 (0.3%)	16 (0.7%)
	Injury: Peritoneum	S36.81	26 (0.3%)	3 (0.1%)	3 (0.1%)	20 (0.8%)
	Infection and inflammatory reaction due to prosthetic device, implant and graft in urinary system	T83.5	25 (0.3%)	13 (0.4%)	6 (0.2%)	6 (0.3%)
	Extravasation of urine	R39.0	23 (0.3%)	9 (0.3%)	8 (0.3%)	6 (0.3%)
	Injury of iliac blood vessels	S35.5	23 (0.3%)	10 (0.3%)	6 (0.2%)	7 (0.3%)
	Accidental puncture and laceration during a procedure, not elsewhere classified	T81.2	22 (0.3%)	10 (0.3%)	8 (0.3%)	4 (0.2%)
	Unspecified haematuria	R31	21 (0.3%)	5 (0.2%)	9 (0.3%)	7 (0.3%)
	Other injuries of bladder	S37.28	21 (0.2%)	10 (0.3%)	8 (0.3%)	3 (0.1%)
	Injury of other blood vessels at abdomen, lower back and pelvis level	S35.8	13 (0.2%)	3 (0.1%)	3 (0.1%)	7 (0.3%
	Injury: Small intestine, part unspecified	S36.40	13 (0.2%)	2 (0.1%)	11 (0.3%)	0 (0.0%)
	Injury: Other and multiple parts of small intestine	S36.49	11 (0.1%)	5 (0.2%)	6 (0.2%)	0 (0.0%)
	Other specified complications of surgical and medical care, not elsewhere classified	T88.8	10 (0.1%)	4 (0.1%)	5 (0.2%)	1 (0.0%)
	Injury of ureter	S37.1	9 (0.1%)	3 (0.1%)	2 (0.1%)	4 (0.2%)
	Non-intervention-related and isolated complications
	Other complications		280 (3.3%)	94 (3.1%)	95 (3.0%)	91 (3.8%)

## Sheet: Appendix 3
Appendix 3: Model results of the examination of individual variables in relation to the occurrence of intervention-related complications
Dependent variable: Presence of at least one procedure-related complication of radical prostatectomy
	Coeff	SE	p	Odds Ratio
Robot-assisted laparoscopic surgical procedure	-0.583	0.082	<0.001***	0.558
Conventional laparoscopic surgical procedure	-0.671	0.084	<0.001***	0.511
Existence of a supplementary insurance	-0.043	0.072	0.552	0.958
Nationality: Swiss	-0.083	0.107	0.436	0.92
Age	0.022	0.005	<0.001***	1.022
Elixhauser Comorbidity Measure	0.037	0.005	<0.001***	1.037
Model summary: Nagelkerkes R-Quadrat: 0.036
Notes: Coeff: Estimation coefficient; SE Standard Error; *** p<0.001; ** p<0.01; * p<0.05 The value of 0.033 for Nagelkerker's R-squared shows that the independent variables in the present model explain some of the variability in the occurrence of an intervention-related complication. This is due to overall complication rates being low. In addition, the model is not intended to predict complicati…
